# Supplementary material for: Co-Loading of Black Phosphorus Nanoflakes and Doxorubicin in Lysolipid Temperature-Sensitive Liposomes for Combination Therapy in Prostate Cancer
Source: Int J Mol Sci. 2023 Dec 21;25(1):115. doi: 10.3390/ijms25010115 (PMC10779057; doi:10.3390/ijms25010115)
Supplement: Supplementary file 1 [file ijms-25-00115-s001.zip]

Archive with 1 entries (1 files):
- ijms-2711275-supplementary.pdf
